# Supplementary material for: Gut Microbiome of a Multiethnic Community Possessed No Predominant Microbiota
Source: Microorganisms. 2021 Mar 29;9(4):702. doi: 10.3390/microorganisms9040702 (PMC8065435; doi:10.3390/microorganisms9040702)
Supplement: Supplementary file 1 [file microorganisms-09-00702-s001.zip]

Archive with 5 entries (4 files):
- microorganisms-1123010-supplementary/
- microorganisms-1123010-supplementary.docx
- microorganisms-1123010-supplementary/microorganisms-1123010-supplementary.docx
- microorganisms-1123010-supplementary/microorganisms-1123010-table S20-S22.xlsx
- microorganisms-1123010-table S20-S22.xlsx
