# Supplementary material for: Gut Microbiome of a Multiethnic Community Possessed No Predominant Microbiota
Source: Microorganisms. 2021 Mar 29;9(4):702. doi: 10.3390/microorganisms9040702 (PMC8065435; doi:10.3390/microorganisms9040702)
Supplement: Supplementary file 1 [file microorganisms-09-00702-s001.zip › microorganisms-1123010-supplementary/microorganisms-1123010-table S20-S22.xlsx]

## Sheet: Sheet1
Gut microbiome of a multiethnic community possessed no predominant microbiota
Wei Wei Thwe Khine, Anna Hui Ting Teo, Lucas Wee Wei Loong, Jarett Jun Hao Tan, Clarabelle Geok Hui Ang, Winnie Ng, Chuen Neng Lee, Congju Zhu, Quek Choon Lau, Yuan Kun Lee*
*Corresponding author- Yuan Kun, Lee - micleeyk@nus.edu.sg

## Sheet: Table S20
Table S20: Results of Bonferroni's multiple pairwise comparison tests comparing genders Cluster 1 across the time points for cytokines analysis
Cytokines	Pairs	Mean Difference	95% Confidence Interval of difference	Adjusted P Value
IL-2	Female-Timepoint 1 vs. Male-Timepoint 1	-68.77	-930.4 to 792.8	>0.9999
	Female-Timepoint 2 vs. Male-Timepoint 2	19.81	-787.2 to 826.8	>0.9999
	Female-Timepoint 3 vs. Male-Timeoint 3	-15.48	-958.3 to 927.3	>0.9999
	Female-Timepoint 4 vs. Male-Timepoint 4	-95.46	-965.4 to 774.5	>0.9999
IL-1β	Female-Timepoint 1 vs. Male-Timepoint 1	-69.45	-514.2 to 375.3	>0.9999
	Female-Timepoint 2 vs. Male-Timepoint 2	688	-7339 to 8715	>0.9999
	Female-Timepoint 3 vs. Male-Timeoint 3	55.41	-145.2 to 256.0	>0.9999
	Female-Timepoint 4 vs. Male-Timepoint 4	250.8	-143.0 to 644.6	0.539
IL-8	Female-Timepoint 1 vs. Male-Timepoint 1	188.9	-1835 to 2212	>0.9999
	Female-Timepoint 2 vs. Male-Timepoint 2	23.89	-717.0 to 764.7	>0.9999
	Female-Timepoint 3 vs. Male-Timeoint 3	-15.56	-582.7 to 551.6	>0.9999
	Female-Timepoint 4 vs. Male-Timepoint 4	106.1	-799.7 to 1012	>0.9999
TNFα	Female-Timepoint 1 vs. Male-Timepoint 1	-85.89	-647.5 to 475.7	>0.9999
	Female-Timepoint 2 vs. Male-Timepoint 2	-137	-719.1 to 445.2	>0.9999
	Female-Timepoint 3 vs. Male-Timeoint 3	38.46	-415.8 to 492.7	>0.9999
	Female-Timepoint 4 vs. Male-Timepoint 4	-228.4	-1495 to 1038	>0.9999
IL-12	Female-Timepoint 1 vs. Male-Timepoint 1	-16.03	-208.2 to 176.2	>0.9999
	Female-Timepoint 2 vs. Male-Timepoint 2	22.72	-9.328 to 54.77	0.3266
	Female-Timepoint 3 vs. Male-Timeoint 3	45.41	-335.5 to 426.3	>0.9999
	Female-Timepoint 4 vs. Male-Timepoint 4	-36.41	-402.4 to 329.6	>0.9999
IL-5	Female-Timepoint 1 vs. Male-Timepoint 1	0
	Female-Timepoint 2 vs. Male-Timepoint 2	0
	Female-Timepoint 3 vs. Male-Timeoint 3	5.061	-56.30 to 66.43	>0.9999
	Female-Timepoint 4 vs. Male-Timepoint 4	8.044	-34.74 to 50.82	>0.9999
IFNɣ	Female-Timepoint 1 vs. Male-Timepoint 1	-12.92	-85.52 to 59.67	>0.9999
	Female-Timepoint 2 vs. Male-Timepoint 2	-20.64	-98.85 to 57.58	>0.9999
	Female-Timepoint 3 vs. Male-Timeoint 3	-0.327	-73.15 to 72.50	>0.9999
	Female-Timepoint 4 vs. Male-Timepoint 4	-35.73	-258.2 to 186.8	>0.9999
IL-4	Female-Timepoint 1 vs. Male-Timepoint 1	4.857	-1.800 to 11.51	0.2837
	Female-Timepoint 2 vs. Male-Timepoint 2	-12.43	-56.77 to 31.92	>0.9999
	Female-Timepoint 3 vs. Male-Timeoint 3	3.156	-5.972 to 12.28	>0.9999
	Female-Timepoint 4 vs. Male-Timepoint 4	-19.45	-97.59 to 58.70	>0.9999
IL-10	Female-Timepoint 1 vs. Male-Timepoint 1	2.257	-0.8365 to 5.351	0.2837
	Female-Timepoint 2 vs. Male-Timepoint 2	-7.578	-36.95 to 21.80	>0.9999
	Female-Timepoint 3 vs. Male-Timeoint 3	1.165	-9.582 to 11.91	>0.9999
	Female-Timepoint 4 vs. Male-Timepoint 4	-11.76	-64.81 to 41.28	>0.9999
GM-CSF	Female-Timepoint 1 vs. Male-Timepoint 1	2.882	-7.249 to 13.01	>0.9999
	Female-Timepoint 2 vs. Male-Timepoint 2	1.132	-9.314 to 11.58	>0.9999
	Female-Timepoint 3 vs. Male-Timeoint 3	0
	Female-Timepoint 4 vs. Male-Timepoint 4	-13.7	-95.94 to 68.55	>0.9999
IL-6	Female-Timepoint 1 vs. Male-Timepoint 1	0
	Female-Timepoint 2 vs. Male-Timepoint 2	-1.176	-5.736 to 3.384	>0.9999
	Female-Timepoint 3 vs. Male-Timeoint 3	0
	Female-Timepoint 4 vs. Male-Timepoint 4	-16.73	-81.60 to 48.14	>0.9999
Mixed effects model or two-way repeated measures ANOVA was calculated and there was no significant difference across the time points. The results of post-hoc Bonferroni’s multiple pairwise test were shown.

## Sheet: Table S21
Table S21: Results of Bonferroni's multiple pairwise comparison tests comparing genders Cluster 2 across the time points for cytokines analysis
Cytokines	Pairs	Mean Difference	95% Confidence Interval of difference	Adjusted P Value
IL-2	Female-Timepoint 1 vs. Male-Timepoint 1	276.3	-1357 to 1909	>0.9999
	Female-Timepoint 2 vs. Male-Timepoint 2	196.7	-1514 to 1907	>0.9999
	Female-Timepoint 3 vs. Male-Timepoint 3	129.3	-2192 to 2450	>0.9999
	Female-Timepoint 4 vs. Male-Timepoint 4	314.1	-1147 to 1775	>0.9999
IL-1β	Female-Timepoint 1 vs. Male-Timepoint 1	103.7	-552.5 to 759.9	>0.9999
	Female-Timepoint 2 vs. Male-Timepoint 2	-42.73	-799.1 to 713.7	>0.9999
	Female-Timepoint 3 vs. Male-Timepoint 3	-1601	-10117 to 6915	>0.9999
	Female-Timepoint 4 vs. Male-Timepoint 4	-1005	-6670 to 4660	>0.9999
IL-8	Female-Timepoint 1 vs. Male-Timepoint 1	0.2694	-1502 to 1502	>0.9999
	Female-Timepoint 2 vs. Male-Timepoint 2	239.3	-422.4 to 901.0	>0.9999
	Female-Timepoint 3 vs. Male-Timepoint 3	-570.9	-4058 to 2916	>0.9999
	Female-Timepoint 4 vs. Male-Timepoint 4	41.94	-409.5 to 493.3	>0.9999
TNFα	Female-Timepoint 1 vs. Male-Timepoint 1	173.1	-1339 to 1685	>0.9999
	Female-Timepoint 2 vs. Male-Timepoint 2	580.6	-597.6 to 1759	>0.9999
	Female-Timepoint 3 vs. Male-Timepoint 3	15.89	-1455 to 1487	>0.9999
	Female-Timepoint 4 vs. Male-Timepoint 4	387.6	-1589 to 2364	>0.9999
IL-12	Female-Timepoint 1 vs. Male-Timepoint 1	33.91	-783.9 to 851.8	>0.9999
	Female-Timepoint 2 vs. Male-Timepoint 2	135	-407.7 to 677.7	>0.9999
	Female-Timepoint 3 vs. Male-Timepoint 3	217.7	-334.6 to 769.9	>0.9999
	Female-Timepoint 4 vs. Male-Timepoint 4	225.7	-690.9 to 1142	>0.9999
IL-5	Female-Timepoint 1 vs. Male-Timepoint 1	0
	Female-Timepoint 2 vs. Male-Timepoint 2	162.2	-701.5 to 1026	>0.9999
	Female-Timepoint 3 vs. Male-Timepoint 3	0
	Female-Timepoint 4 vs. Male-Timepoint 4	0
IFNɣ	Female-Timepoint 1 vs. Male-Timepoint 1	0
	Female-Timepoint 2 vs. Male-Timepoint 2	-7.843	-49.61 to 33.93	>0.9999
	Female-Timepoint 3 vs. Male-Timepoint 3	0
	Female-Timepoint 4 vs. Male-Timepoint 4	0
IL-4	Female-Timepoint 1 vs. Male-Timepoint 1	0
	Female-Timepoint 2 vs. Male-Timepoint 2	19.24	-91.55 to 130.0	>0.9999
	Female-Timepoint 3 vs. Male-Timepoint 3	0
	Female-Timepoint 4 vs. Male-Timepoint 4	-15.43	-97.59 to 66.74	>0.9999
IL-10	Female-Timepoint 1 vs. Male-Timepoint 1	0
	Female-Timepoint 2 vs. Male-Timepoint 2	86.81	-375.5 to 549.1	>0.9999
	Female-Timepoint 3 vs. Male-Timepoint 3	0
	Female-Timepoint 4 vs. Male-Timepoint 4	-8.943	-56.57 to 38.68	>0.9999
GM-CSF	Female-Timepoint 1 vs. Male-Timepoint 1	0
	Female-Timepoint 2 vs. Male-Timepoint 2	0
	Female-Timepoint 3 vs. Male-Timepoint 3	0
	Female-Timepoint 4 vs. Male-Timepoint 4	-6.143	-38.86 to 26.57	>0.9999
IL-6	Female-Timepoint 1 vs. Male-Timepoint 1	0
	Female-Timepoint 2 vs. Male-Timepoint 2	0
	Female-Timepoint 3 vs. Male-Timepoint 3	0
	Female-Timepoint 4 vs. Male-Timepoint 4	0
Mixed effects model or two-way repeated measures ANOVA was calculated and there was no significant difference across the time points. The results of post-hoc Bonferroni’s multiple pairwise test were shown.

## Sheet: Table S22
Table S22: Results of Bonferroni's multiple pairwise comparison tests comparing genders Cluster 3 across the time points for cytokines analysis
Cytokines	Pairs	Mean Difference	95% Confidence Interval of difference	Adjusted P Value
IL-2	Female-Timepoint 1 vs. Male-Timepoint 1	262.3	-604.1 to 1129	>0.9999
	Female-Timepoint 2 vs. Male-Timepoint 2	-65.91	-1144 to 1012	>0.9999
	Female-Timepoint 3 vs. Male-Timepoint 3	-88.96	-1056 to 877.8	>0.9999
	Female-Timepoint 4 vs. Male-Timepoint 4	-116.2	-691.2 to 458.8	>0.9999
IL-1β	Female-Timepoint 1 vs. Male-Timepoint 1	-897.5	-3390 to 1595	>0.9999
	Female-Timepoint 2 vs. Male-Timepoint 2	-56.15	-411.6 to 299.2	>0.9999
	Female-Timepoint 3 vs. Male-Timepoint 3	-1464	-6718 to 3791	>0.9999
	Female-Timepoint 4 vs. Male-Timepoint 4	34.75	-278.6 to 348.1	>0.9999
IL-8	Female-Timepoint 1 vs. Male-Timepoint 1	-610.7	-2798 to 1577	>0.9999
	Female-Timepoint 2 vs. Male-Timepoint 2	-47.65	-503.6 to 408.3	>0.9999
	Female-Timepoint 3 vs. Male-Timepoint 3	-34.72	-1001 to 931.7	>0.9999
	Female-Timepoint 4 vs. Male-Timepoint 4	139.8	-221.5 to 501.1	>0.9999
TNFα	Female-Timepoint 1 vs. Male-Timepoint 1	161.5	-427.3 to 750.3	>0.9999
	Female-Timepoint 2 vs. Male-Timepoint 2	37.06	-727.1 to 801.2	>0.9999
	Female-Timepoint 3 vs. Male-Timepoint 3	-94.48	-798.8 to 609.8	>0.9999
	Female-Timepoint 4 vs. Male-Timepoint 4	160.5	-444.9 to 765.8	>0.9999
IL-12	Female-Timepoint 1 vs. Male-Timepoint 1	111	-268.5 to 490.5	>0.9999
	Female-Timepoint 2 vs. Male-Timepoint 2	14.76	-331.4 to 360.9	>0.9999
	Female-Timepoint 3 vs. Male-Timepoint 3	-7.951	-376.9 to 361.0	>0.9999
	Female-Timepoint 4 vs. Male-Timepoint 4	83.42	-240.4 to 407.3	>0.9999
IL-5	Female-Timepoint 1 vs. Male-Timepoint 1	-0.7923	-2.416 to 0.8319	>0.9999
	Female-Timepoint 2 vs. Male-Timepoint 2	0
	Female-Timepoint 3 vs. Male-Timepoint 3	-100.8	-478.8 to 277.2	>0.9999
	Female-Timepoint 4 vs. Male-Timepoint 4	-177.6	-645.5 to 290.3	>0.9999
IFNɣ	Female-Timepoint 1 vs. Male-Timepoint 1	-1.59	-70.62 to 67.44	>0.9999
	Female-Timepoint 2 vs. Male-Timepoint 2	-13.26	-98.56 to 72.04	>0.9999
	Female-Timepoint 3 vs. Male-Timepoint 3	-34.86	-112.2 to 42.47	>0.9999
	Female-Timepoint 4 vs. Male-Timepoint 4	-7.433	-36.11 to 21.24	>0.9999
IL-4	Female-Timepoint 1 vs. Male-Timepoint 1	-24.66	-83.92 to 34.60	>0.9999
	Female-Timepoint 2 vs. Male-Timepoint 2	-16.77	-76.63 to 43.10	>0.9999
	Female-Timepoint 3 vs. Male-Timepoint 3	-14.1	-91.14 to 62.95	>0.9999
	Female-Timepoint 4 vs. Male-Timepoint 4	-20.19	-96.31 to 55.94	>0.9999
IL-10	Female-Timepoint 1 vs. Male-Timepoint 1	-16.55	-53.30 to 20.20	>0.9999
	Female-Timepoint 2 vs. Male-Timepoint 2	-5.216	-45.69 to 35.26	>0.9999
	Female-Timepoint 3 vs. Male-Timepoint 3	-12.58	-62.13 to 36.98	>0.9999
	Female-Timepoint 4 vs. Male-Timepoint 4	-11.25	-43.59 to 21.09	>0.9999
GM-CSF	Female-Timepoint 1 vs. Male-Timepoint 1	-4.178	-29.14 to 20.78	>0.9999
	Female-Timepoint 2 vs. Male-Timepoint 2	1.562	-28.81 to 31.94	>0.9999
	Female-Timepoint 3 vs. Male-Timepoint 3	-5.947	-37.34 to 25.45	>0.9999
	Female-Timepoint 4 vs. Male-Timepoint 4	-5.034	-43.12 to 33.05	>0.9999
IL-6	Female-Timepoint 1 vs. Male-Timepoint 1	-1.989	-9.659 to 5.682	>0.9999
	Female-Timepoint 2 vs. Male-Timepoint 2	4.171	-13.44 to 21.79	>0.9999
	Female-Timepoint 3 vs. Male-Timepoint 3	-8.862	-32.00 to 14.28	>0.9999
	Female-Timepoint 4 vs. Male-Timepoint 4	0
Mixed effects model or two-way repeated measures ANOVA was calculated and there was no significant difference across the time points. The results of post-hoc Bonferroni’s multiple pairwise test were shown.
